# Supplementary material for: Vestibular Preservation After Cochlear Implantation Using the Round Window Approach
Source: Front Neurol. 2021 Apr 27;12:656592. doi: 10.3389/fneur.2021.656592 (PMC8110830; doi:10.3389/fneur.2021.656592)
Supplement: Supplementary file 1 [file Table_1.XLSX]

## Sheet: Sheet1
Supplementary table 1. The detailed results for each subject.
No	sex	age at CI	Post-operative HL(dB)	CI side	Vestibular symptom before CI	Vestibular symptom after CI	Surgical technique	Electrode	IDA (deg)		Pre-operative caloric testing (deg/s)					Pre-operative cVEMP					Pre-operative oVEMP (μV)					Post operative caloric testing (deg/s)					Post-operative cVEMP					Post-operative oVEMP (μV)
											CI side	non-CI side	CP%	Results		CI side	non-CI side	AR	Results		CI side	non-CI side	AR	Results		CI side	non-CI side	CP%	Results		CI side	non-CI side	AR	Results		CI side	non-CI side	AR	Results
1	F	62	105	R	-	-	RWA	FLEX28	599.7		22	36.31	-24.5412	normal		0	0		bilateral		2.255	1.855	9.73236	normal		24	39.44	-24.338	normal		0	0	0	bilateral		2.39	3.15	-13.7184	normal
2	F	61	81.3	L	-	-	RWA	FLEX28	581.6		15.94	9.19	26.8603	non-CI		0.200486	0.236473	-8.23594	normal		2.51	7.07	-47.5992	CI side		12.75	5.45	40.1099	non-CI		0.265675	0.395623	-19.6505	normal		0.62	1.74	-47.4576	CI side
3	M	61	87.5	R	-	-	RWA	FLEX28	552.3		14.22	17.36	-9.943	normal		0	0		bilateral		3.9	3.88	0.257069	normal		17.36	12	18.2561	normal		0	0	0	bilatearl		1.812	9.21	-67.1203	CI side
4	F	66	80	R	+	-	RWA	FLEX28	670.3		20.75	14.71	17.0333	normal		0	0		bilateral		4.9	2.92	25.3197	normal							0	0	0	bilateral		3.61	3.21	5.8651	normal
5	M	23	81.3	R	-	-	RWA	FLEX28	615.2		22.74	24.88	-4.49391	normal		0.498014	0.599307	-9.2309	normal		4.53	5.98	-13.7964	normal		20.89	22.84	-4.45918	normal		0.409898	0.417317	-0.896886	normal		4.8	5.19	-3.9039	normal
6	F	70	101	L	-	+	RWA	FLEX28	630.1		54.41	45.9	8.4837	normal		0.36901	0.249089	19.4016	normal		15.12	15.93	-2.6087	normal		24.18	31.69	-13.4419	normal		0.280499	0.271177	1.68971	normal		15.82	16.7	-2.70603	normal
7	F	62	100	L	-	-	RWA	FLEX28	635.9		44.99	42.24	3.15259	normal		0.525253	0.29661	27.82	normal							40.97	29.72	15.9146	normal		0.510524	0.181767	47.4884	non-CI		0	0		bilatearl
8	F	41	50	L	-	-	RWA	FLEX24	506.2		23.18	22.24	2.06957	normal		0.509915	0.606897	-8.68379	normal							22.91	21.96	2.11723	normal		0.435435	0.792634	-29.0862	normal		6.59	5.35	10.3853	normal
9	M	12	95	R	-	-	RWA	FLEX28	667.4		101.23	106.34	-2.46182	normal		2.13212	1.70251	11.2034	normal		25.15	18.77	14.5264	normal		62.82	42.09	19.7598	normal		1.89665	2.28916	-9.37709	normal		21.44	18.85	6.42839	normal
10	F	59	86.3	L	+	+	RWA	FLEX24	498.3		49.18	40.26	9.97317	normal		0.207171	0.713194	-54.9806	CI side							43.44	54.3	-11.1111	normal		0.177596	0.543254	-50.726	CI side		4.425	5.428	-10.1796	normal
11	F	69	92.5	L	-	-	RWA	FLEXsoft	649.1		29.03	30.31	-2.15706	normal		1.36364	0	100	non-CI							41.96	24.21	26.8248	non-CI		0.811994	0	100	non-CI		2.56	3.774	-19.1664	normal
12	M	55	92.5	R	-	-	RWA	FLEXsoft	603.9		48.39	53.94	-5.42363	normal		1.27618	1.07659	8.48353	normal							41.6	56.1	-14.8414	normal		1.77433	0.61139	48.7459	non-CI		7.48	7.42	0.402685	normal
13	F	16	88.8	L	+	+	RWA	FLEX28	577.9		47.68	22.58	35.7245	non-CI		1.5493	1.57815	-0.922572	normal		0	0		bilateral		52.31	23.62	37.7848	non-CI		2.12531	1.8659	6.49949	normal		0	0		bilatearl
14	F	12	82.5	L	+	+	RWA	FLEX28	635.4		54.51	51.76	2.58775	normal		3.27894	3.25056	0.434626	normal		0	0		bilateral		44.36	47.46	-3.37617	normal		2.53621	2.85244	-5.86854	normal		0	0		bilatearl
15	M	62	86.3	R	-	-	RWA	FLEX28	674.7		27.91	22.43	10.886	normal		0.651009	1.49091	-39.2125	CI side		3.1	9.581	-51.108	CI side		23.66	20.19	7.91334	normal		0.423208	1.02054	-41.3738	CI side		0	4.12	-100	CI side
16	F	45	92.5	L	-	-	RWA	FLEX24	480.7		22.67	17.61	12.5621	normal		1.10694	0.823312	14.6939	normal							20.78	18.16	6.7283	normal		0.928505	0.876038	2.90751	normal		3.48	3.92	-5.94595	normal
17	F	61	96.3	R	-	-	RWA	FLEX28	535.5		7.11	27.1	-58.4332	CI side		0	0	0	bilateral		0	0		bilateral		8.25	30.62	-57.5508	CI side		0	0	0	bilateral		0	0		bilatearl
18	F	50	105	L	+	-	RWA	FLEX28	582.8		6.48	14.6	-38.5199	CI side		0.346125	1.04396	-50.2008	CI side		2.77	1.16	40.9669	non-CI		0	17.19	-100	CI side		0.530094	1.27846	-41.3792	CI side		3.04	2.55	8.76565	normal
19	F	45	78.8	L	-	-	RWA	FLEX24	457.2		52.84	46.26	6.63976	normal		0.539216	0.566502	-2.46779	normal							50	38.76	12.6634	normal		0.4718	0.786993	-25.0393	normal		5.546	9.49	-26.2304	normal
20	F	30	97.5	R	-	+	RWA	FLEXsoft	682.8		17.16	32.4	-30.7506	CI side		1.30747	1.13828	6.91768	normal		27.51	22.93	9.0801	normal		19	28.7	-20.3354	normal		0.635593	1.22044	-31.5104	CI side		13.27	15.37	-7.3324	normal
21	M	45	85	L	-	-	RWA	FLEX28	673		18.67	32.41	-26.899	CI side		1.41547	2.06986	-18.7753	normal		7.49	8.53	-6.49189	normal		19.04	29.02	-20.7657	normal		0.631725	1.02938	-23.9392	normal		5.89	4.83	9.88806	normal
22	M	56	95	L	-	-	RWA	FLEX28	604.6		0	2.14	-100	bilateral		0.36225	0.150596	41.2704	non-CI		0	0		bilateral		0	0		bilatearl		0.411173	0.363921	6.09629	normal		0	0		bilatearl
23	F	36	92.5	R	-	-	RWA	FLEX28	611.5		30.17	27.78	4.12425	normal		0.819088	1.27413	-21.7389	normal		14.12	16.29	-7.13581	normal		35.16	37.07	-2.64433	normal		0.621118	1.10503	-28.0343	normal		4.48	4.49	-0.111483	normal
24	F	70	101	R	+	-	RWA	FLEX28	577.4		0	9.8	-100	bilateral		0	0		bilateral		3.61	1.98	29.1592	normal		0	10.9	-100	CI side		0	0	0	bilateral		2.89	1.46	32.8736	non-CI
25	F	53	95	L	-	-	RWA	FLEX28	513.7		43.89	54.43	-10.7201	normal		0.494285	0	100	non-CI		8.8	9.47	-3.66721	normal		54	49.74	4.10642	normal		0.4811	0	100	non-CI		5.37	9.7	-28.7326	normal
26	M	69	91.3	R	+	-	RWA	FLEX28	589.9		10.69	34.48	-52.6677	CI side		0	0		bilateral		1.29	3.481	-45.9233	CI side		12.03	31.24	-44.3957	CI side		0	0	0	bilateral		0.977	2.375	-41.7064	CI side
27	M	51	90	L	-	-	RWA	FLEX28	537		52.6	38.12	15.9612	normal		1.96285	1.70384	7.06379	normal		5.98	9.38	-22.1354	normal							0.755155	1.04891	-16.2831	normal		7.12	7.4	-1.92837	normal
28	M	45	78.8	L	-	-	RWA	FLEX24	503.3		24.94	38.11	-20.8882	normal		0.518347	0.636475	-10.2291	normal							29.39	28.5	1.5374	normal		0.406133	0.506153	-10.9636	normal		5.867	10.089	-26.4603	normal
29	M	69	78.8	L	-	+	RWA	FLEX24	488.6		47.6	32.8	18.408	normal		0.362248	0.552783	-20.8228	normal		5.664	7.58	-14.4669	normal		35.83	28.99	10.5523	normal		0.350305	0.447542	-12.1874	normal		7.28	7.198	0.566377	normal
30	M	7	77.5	R	-	-	RWA	FLEX24	421.2		66.24	46.5	17.5093	normal		1.58428	1.68549	-3.09547	normal		15.62	12.37	11.6113	normal		54.36	43.26	11.3706	normal		2.5524	2.73715	-3.49259	normal		14.18	11.16	11.9179	normal
31	M	35	63.8	R	-	-	RWA	FLEX24	462.4		29.5	25	8.25688	normal		0.24478	0.548824	-38.3117	CI side							20.5	14.69	16.5104	normal		0.308197	0.507277	-24.4128	normal		8	0	100	non-CI
32	F	15	93.8	L	-	-	RWA	FLEXsoft	673							1.71101	0.951369	28.5323	normal		6.1	4.8	11.9266	normal							1.18807	1.32011	-5.26472	normal		12.12	9.39	12.6918	normal
33	F	59	105	L	-	-	RWA	FLEX28	634.4		29.39	30.92	-2.53689	normal		0	0		bilateral		0	0		bilateral		36	36.4	-0.552486	normal		0	0	0	bilateral		0	0		bilatearl
34	F	52	80	R	+	-	RWA	FLEX24	496.5		4.46	15.14	-54.4898	CI side		0.298507	0.548824	-29.5417	normal							8.31	19.94	-41.1681	CI side		0.308197	0.507277	-24.4128	normal
35	F	66	95	R	-	-	RWA	FLEX24	473.9		0	6.05	-100	bilateral		0.334816	0.572283	-26.1788	normal							0	0		bilatearl		0.238353	0.431655	-28.8506	normal		0	0		bilatearl
36	M	14	90	L	+	-	RWA	FLEX28	662.8		58.77	52.32	5.8061	normal		2.93948	2.93999	-0.00868576	normal		33.84	40.5	-8.95884	normal		26.8	25.32	2.8396	normal		1.54911	1.70871	-4.89879	normal		21.79	23.46	-3.69061	normal
37	F	47	102.5	L	-	-	RWA	FLEX28	632.1		28.52	29.73	-2.07725	normal		1.00888	1.07183	-3.02516	normal		5.75	6.08	-2.78952	normal		24	21.1	6.43016	normal		0.808436	0.719533	5.81838	normal		5.697	6.67	-7.86771	normal
38	M	41	100	L	+	+	RWA	FLEX24	462.2		16.34	18.85	-7.13271	normal		0	0		bilateral		1.276	1.615	-11.726	normal							0	0	0	bilateral		1.652	2.773	-25.3333	normal
39	F	39	105	L	-	-	RWA	FLEX28	476.3		23.97	28.11	-7.94931	normal		0	0.254305	-100	CI side		6.76	5.78	7.81499	normal		20.17	24	-8.67104	normal		0	0.288095	-100	CI side		2.53	2.71	-3.43511	normal
40	F	55	105	L	+	-	RWA	FLEX28	658.7		31.6	65.62	-34.9928	CI side		0.233276	0.553506	-40.7012	CI side		5.988	6.87	-6.85954	normal							0.315976	1.07545	-54.5823	CI side		8.31	6.254	14.117	normal
41	F	66	105	L	-	-	RWA	FLEX28	683.9		26.08	19.14	15.3472	normal		0.289919	0.396323	-15.5053	normal		1.88	3.58	-31.1355	CI side		18.16	11.76	21.3904	normal		0.263666	0.156598	25.4762	normal		0.531	1.145	-36.6348	CI side
42	F	47	101	L	+	-	RWA	FLEX28	609.2		0	0		bilateral		0	0		bilateral		0	0		bilateral		0	0		bilatearl		0	0	0	bilateral		0	0		bilatearl
43	F	16	101.3	L	+	+	RWA	FLEX24	504.2		26.06	17.56	19.4865	normal		2.19737	1.80253	9.87117	normal		7.27	10.22	-16.8668	normal		23.37	10.54	37.8354	non-CI		2.01767	1.97165	1.15367	normal		8.177	7.403	4.96791	normal
44	M	36	101.3	L	-	-	RWA	FLEX28	560.3		26.68	34.89	-13.3344	normal		0.592811	0.882162	-19.6174	normal		11.7	9.22	11.8547	normal		11.65	20.89	-28.3958	CI side		0.545961	1.63799	-50.0025	CI side		29.87	29.65	0.369624	normal
45	M	55	91.3	L	-	-	RWA	FLEX28	550.2		18.75	25.6	-15.4453	normal		0.832065	0.468131	27.9907	normal		0	0		bilateral							1.35509	0.775194	27.2217	normal		0	0		bilatearl
46	F	53	95	L	-	-	RWA	FLEX24	475.4		27.12	15.04	28.6528	non-CI		0.485356	0.570825	-8.09226	normal							27.26	12.94	35.6219	non-CI		0.417362	0.615477	-19.1815	normal		3.38	3.9	-7.14286	normal
47	M	65	81.3	L	-	-	RWA	FLEX28	566.1		8.01	10.69	-14.3316	CI side		0	0.280697	-100	CI side		3.352	3.7	-4.93477	normal		5.71	13.01	-38.9957	CI side		0	0.9912	-100	CI side		4.72	3.7	12.114	normal
48	M	50	93.8	L	-	-	RWA	FLEX24	467.7		13.91	17.08	-10.2291	normal		0.839975	0.745109	5.98498	normal							22.56	28.38	-11.4252	normal		1.03081	0.630158	24.1217	normal
49	F	14	91.3	L	-	-	RWA	FLEX28	614.4		45.66	45.29	0.406817	normal		3.53679	3.14939	5.79409	normal		17.74	13.12	14.9708	normal		37.19	38.23	-1.37894	normal		3.75219	2.92521	12.3848	normal		16.41	11.79	16.383	normal
50	F	40	73.8	L	+	-	RWA	FLEX24	474.7		40.29	22.78	27.7628	non-CI		0.515203	0.493236	2.17837	normal		5.9	4.77	10.5904	normal		59.97	36.63	24.1615	normal		0.350263	0.611765	-27.1824	normal		6.28	6.371	-0.719311	normal
51	F	52	67.5	R	-	-	RWA	FLEX24	468		26.64	22.18	9.1356	normal		0	0.484718	-100	CI side							28.2	27.31	1.60331	normal		0	0.3	-100	CI side
52	F	67	105	L	+	+	RWA	FLEX28	617.8		0	3.44	-100	bilateral		0	0		bilateral		0	2.4	-100	CI side		0	0		bilatearl		0	0	0	bilateral		0	3.59	-100	CI side
53	F	57	105	L	-	-	RWA	FLEX28	661.7		31.2	29.6	2.63158	normal		0.284987	0.369128	-12.8632	normal		3.77	5.38	-17.5956	normal		4.56	20.52	-63.6364	CI side		0.245184	0.308761	-11.4772	normal		2.31	3.22	-16.4557	normal
54	F	57	52.5	L	-	-	RWA	FLEX24	492.5		52.57	50.26	2.24643	normal		0.724022	0.803859	-5.22529	normal							45.98	54.95	-8.88735	normal		0.65624	0.527564	10.8698	normal		4.1	6.25	-20.7729	normal
55	F	48	82.5	R	+	+	RWA	FLEX24	430		42.18	44.78	-2.98988	normal		0.955137	0.622151	21.1113	normal		10.69	9.56	5.58025	normal							0.412819	0.597345	-18.2669	normal		11.57	5.75	33.6028	non-CI
56	M	57	73.8	R	-	-	RWA	FLEX24	464.1		22.57	22.44	0.288825	normal		0.360523	0.472078	-13.3984	normal							22.02	22.98	-2.13333	normal		0.408749	0.330993	10.5112	normal		6.983	6.634	2.56297	normal
57	F	66	100	R	-	-	RWA	FLEX28	590.4		20.41	23.65	-7.35361	normal		0.418358	0.39983	2.26451	normal		9.9	6.7	19.2771	normal		18.85	21.44	-6.42839	normal		0.182499	0.599454	-53.3223	CI side		1.763	0.841	35.4071	non-CI
58	F	8	86.3	R	-	-	RWA	FLEX24	455.9		12.63	39.78	-51.8031	CI side		1.62574	2.7175	-25.1369	normal		10.01	9.58	2.195	normal		16.77	38.85	-39.698	CI side		1.14901	2.70866	-40.4298	CI side		8.729	8.799	-0.399361	normal
59	F	57	100	L	-	-	RWA	FLEX24	479.3		84.19	45.64	29.6927	non-CI		0.881308	0	100	non-CI							41.21	47.87	-7.47643	normal		0	0	0	bilateral		2.48	2.45	0.608519	normal
60	F	44	83.8	R	-	-	RWA	FLEXsoft	679.2		42.69	32.95	12.8768	normal		0.759931	0	100	non-CI		1.5	3.65	-41.7476	CI side							0.733138	0	100	non-CI		2.32	4.71	-33.9972	CI side
61	F	32	90	L	-	-	RWA	FLEX24	481.8		30.13	35.3	-7.90157	normal		1.85681	1.7037	4.3002	normal		4.69	4.42	2.96378	normal		34.87	31.01	5.85914	normal		1.0957	1.11557	-0.898552	normal		6.418	6.358	0.469631	normal
62	F	10	65	L	-	-	RWA	FLEX24	467.1		29.39	33.82	-7.00838	normal		2.1879	2.37514	-4.10333	normal		25	27.6	-4.94297	normal		30.87	40.85	-13.9152	normal		1.8525	2.63033	-17.3513	normal		16.62	27.22	-24.1788	normal
63	M	53	92.5	R	-	-	RWA	FLEX28	606.9		21.24	14.08	20.2718	normal		0	0		bilateral							22.68	11.65	32.1293	non-CI		0	0	0	bilateral		6.25	11.29	-28.7343	normal
64	F	53	105	R	+	+	RWA	FLEX28	596.7		33.5	10.92	50.833	non-CI		0	0		bilateral		5.7	11.3	-32.9412	CI side		25.45	10	43.5825	non-CI		0	0	0	bilateral		3.7	3.28	6.01719	normal
65	F	63	105	L	-	-	RWA	FLEX28	616.6		38.63	28.7	14.7483	normal		0.368885	0.267315	15.9652	normal		1.84	2.16	-8	normal		36.8	33.8	4.24929	normal		0.299309	0.218943	15.5071	normal		2.39	3.03	-11.8081	normal
66	F	21	95	R	-	+	RWA	FLEX28	657.9		62	52	8.77193	normal		1.95236	1.94624	0.157035	normal		4.86	2.52	31.7073	non-CI		14.68	40.09	-46.394	CI side		0.673121	1.88916	-47.4592	CI side		7.49	5.31	17.0313	normal
HL: Hearing levels of average at 500, 1000, 2000Hz. AR: asymmetry ratio, IDA: insertion depth angle. +: with vestibular symptoms, -: without vestibular symptoms.
CI side: abnormal reaction on CI side. non-CI side: abnormal reaction on non-CI side. Bilateral: abnormal reaction in bilateral ears.
